# Supplementary material for: Genetic mechanisms of axial patterning in Apeltes quadracus
Source: Evol Lett. 2024 Aug 7;8(6):893–901. doi: 10.1093/evlett/qrae041 (PMC11637603; doi:10.1093/evlett/qrae041)
Supplement: qrae041_suppl_Supplementary_Figures_1-2 [file qrae041_suppl_supplementary_figures_1-2.zip]

Archive with 3 entries (3 files):
- Final_supplemental_materials.pdf
- Movie1.MOV
- Movie2.mov
